# Supplementary material for: Effects of Variation in Tamarix chinensis Plantations on Soil Microbial Community Composition in the Middle Yellow River Floodplain
Source: Int J Environ Res Public Health. 2023 Mar 12;20(6):5015. doi: 10.3390/ijerph20065015 (PMC10049481; doi:10.3390/ijerph20065015)
Supplement: Supplementary file 1 [file ijerph-20-05015-s001.zip]

Archive with 1 entries (1 files):
- ijerph-2149736-supplementary.pdf
